# Supplementary material for: Aggressive behaviour is affected by demographic, environmental and behavioural factors in purebred dogs
Source: Sci Rep. 2021 May 3;11:9433. doi: 10.1038/s41598-021-88793-5 (PMC8093277; doi:10.1038/s41598-021-88793-5)
Supplement: Supplementary file 1 — Supplementary Dataset. [file 41598_2021_88793_MOESM1_ESM.xlsx]

## Sheet: Title Page
Aggressive behaviour is affected by demographic, environmental and behavioural factors in purebred dogs
Salla Mikkola1,2,3, Milla Salonen, 1,2,3 Jenni Puurunen1,2,3, Emma Hakanen1,2,3, Sini Sulkama1,2,3, César Araujo1,2,3, Hannes Lohi1,2,3*
1 Department of Medical and Clinical Genetics, University of Helsinki, Helsinki, Finland
2 Department of Veterinary Biosciences, University of Helsinki, Helsinki, Finland
3 Folkhälsan Research Center, Helsinki, Finland
* Corresponding author:
Hannes Lohi, PhD, Professor
Email: hannes.lohi@helsinki.fi (HL)

## Sheet: Supplementary Dataset
Supplementary Dataset: All pairwise breed differences in the aggressive behaviour analysis
Table 1. All pairwise breed differences in the 'aggressive behaviour' analysis. N = 9 270. All P-values are FDR-controlled. OR = odds ratio, Cl = confidence limit.
Breed contrast	OR	Lower 95%Cl	Upper 95% Cl	P
Border Collie vs. Cairn Terrier	0.967	0.467	2.002	0.9535
Border Collie vs. Chihuahua	1.359	0.683	2.703	0.5390
Border Collie vs. Chinese Crested Dog	0.730	0.399	1.337	0.4829
Border Collie vs. Coton de Tulèar	0.870	0.445	1.698	0.7994
Border Collie vs. Finnish Lapponian Dog	1.216	0.718	2.059	0.5942
Border Collie vs. German Shepherd Dog	0.682	0.419	1.110	0.2569
Border Collie vs. Golden Retriever	2.113	1.035	4.313	0.1130
Border Collie vs. Irish Irish Soft Coated Wheaten Terrier	0.884	0.510	1.534	0.7785
Border Collie vs. Jack Russell Terrier	1.482	0.767	2.863	0.4001
Border Collie vs. Labrador Retriever	2.957	1.590	5.499	0.0046
Border Collie vs. Lagotto Romagnolo	0.705	0.394	1.261	0.3980
Border Collie vs. Lapponian Herder	1.944	1.050	3.599	0.1008
Border Collie vs. Medium size Spitz	0.852	0.445	1.629	0.7452
Border Collie vs. Miniature Poodle	0.576	0.337	0.985	0.1230
Border Collie vs. Miniature Schnauzer	0.582	0.333	1.017	0.1498
Border Collie vs. Other	0.931	0.613	1.416	0.8421
Border Collie vs. Pembroke Welsh Corgi	0.934	0.440	1.984	0.9211
Border Collie vs. Rough Collie	0.544	0.315	0.938	0.0879
Border Collie vs. Shetland Sheepdog	1.881	1.061	3.336	0.0928
Border Collie vs. Smooth Collie	1.363	0.703	2.644	0.5390
Border Collie vs. Spanish Water Dog	0.700	0.390	1.257	0.3969
Border Collie vs. Staffordshire Bull Terrier	1.567	0.806	3.047	0.3440
Cairn Terrier vs. Chihuahua	1.405	0.638	3.093	0.5504
Cairn Terrier vs. Chinese Crested Dog	0.755	0.369	1.547	0.5908
Cairn Terrier vs. Coton de Tulèar	0.899	0.416	1.945	0.8827
Cairn Terrier vs. Finnish Lapponian Dog	1.258	0.641	2.468	0.6332
Cairn Terrier vs. German Shepherd Dog	0.705	0.363	1.369	0.4764
Cairn Terrier vs. Golden Retriever	2.185	0.939	5.082	0.1645
Cairn Terrier vs. Irish Irish Soft Coated Wheaten Terrier	0.914	0.457	1.828	0.8855
Cairn Terrier vs. Jack Russell Terrier	1.533	0.715	3.284	0.4423
Cairn Terrier vs. Labrador Retriever	3.058	1.421	6.581	0.0210
Cairn Terrier vs. Lagotto Romagnolo	0.729	0.355	1.494	0.5390
Cairn Terrier vs. Lapponian Herder	2.010	0.953	4.240	0.1611
Cairn Terrier vs. Medium size Spitz	0.881	0.414	1.873	0.8421
Cairn Terrier vs. Miniature Poodle	0.595	0.304	1.165	0.2687
Cairn Terrier vs. Miniature Schnauzer	0.602	0.306	1.184	0.2872
Cairn Terrier vs. Other	0.963	0.531	1.747	0.9412
Cairn Terrier vs. Pembroke Welsh Corgi	0.966	0.415	2.248	0.9576
Cairn Terrier vs. Rough Collie	0.562	0.277	1.141	0.2357
Cairn Terrier vs. Shetland Sheepdog	1.946	0.955	3.963	0.1611
Cairn Terrier vs. Smooth Collie	1.410	0.633	3.142	0.5512
Cairn Terrier vs. Spanish Water Dog	0.724	0.352	1.489	0.5390
Cairn Terrier vs. Staffordshire Bull Terrier	1.621	0.738	3.559	0.3943
Chihuahua vs. Chinese Crested Dog	0.538	0.274	1.055	0.1665
Chihuahua vs. Coton de Tulèar	0.640	0.307	1.334	0.3969
Chihuahua vs. Finnish Lapponian Dog	0.895	0.476	1.683	0.8373
Chihuahua vs. German Shepherd Dog	0.502	0.270	0.933	0.0899
Chihuahua vs. Golden Retriever	1.555	0.692	3.497	0.4528
Chihuahua vs. Irish Irish Soft Coated Wheaten Terrier	0.651	0.339	1.251	0.3565
Chihuahua vs. Jack Russell Terrier	1.091	0.529	2.251	0.8924
Chihuahua vs. Labrador Retriever	2.177	1.049	4.517	0.1063
Chihuahua vs. Lagotto Romagnolo	0.519	0.263	1.021	0.1498
Chihuahua vs. Lapponian Herder	1.431	0.705	2.901	0.4948
Chihuahua vs. Medium size Spitz	0.627	0.307	1.281	0.3565
Chihuahua vs. Miniature Poodle	0.424	0.226	0.794	0.0310
Chihuahua vs. Miniature Schnauzer	0.428	0.227	0.808	0.0360
Chihuahua vs. Other	0.685	0.397	1.183	0.3307
Chihuahua vs. Pembroke Welsh Corgi	0.687	0.305	1.549	0.5390
Chihuahua vs. Rough Collie	0.400	0.206	0.780	0.0308
Chihuahua vs. Shetland Sheepdog	1.385	0.709	2.702	0.5164
Chihuahua vs. Smooth Collie	1.003	0.467	2.157	0.9933
Chihuahua vs. Spanish Water Dog	0.516	0.261	1.018	0.1491
Chihuahua vs. Staffordshire Bull Terrier	1.153	0.544	2.443	0.8272
Chinese Crested Dog vs. Finnish Lapponian Dog	1.665	0.971	2.854	0.1593
Chinese Crested Dog vs. German Shepherd Dog	0.933	0.552	1.579	0.8855
Chinese Crested Dog vs. Golden Retriever	2.892	1.380	6.063	0.0228
Chinese Crested Dog vs. Irish Soft Coated Wheaten Terrier	1.210	0.689	2.127	0.6332
Chinese Crested Dog vs. Labrador Retriever	4.048	2.110	7.769	0.0011
Chinese Crested Dog vs. Lagotto Romagnolo	0.965	0.533	1.745	0.9412
Chinese Crested Dog vs. Lapponian Herder	2.661	1.423	4.974	0.0127
Chinese Crested Dog vs. Medium size Spitz	1.166	0.618	2.200	0.7509
Chinese Crested Dog vs. Miniature Poodle	0.788	0.462	1.346	0.5390
Chinese Crested Dog vs. Other	1.275	0.825	1.970	0.4430
Chinese Crested Dog vs. Pembroke Welsh Corgi	1.278	0.608	2.688	0.6366
Chinese Crested Dog vs. Shetland Sheepdog	2.575	1.437	4.614	0.0095
Chinese Crested Dog vs. Staffordshire Bull Terrier	2.145	1.092	4.213	0.0843
Coton de Tulèar vs. Chinese Crested Dog	0.840	0.436	1.620	0.7187
Coton de Tulèar vs. Finnish Lapponian Dog	1.399	0.760	2.573	0.4479
Coton de Tulèar vs. German Shepherd Dog	0.784	0.431	1.427	0.5769
Coton de Tulèar vs. Golden Retriever	2.429	1.098	5.374	0.0879
Coton de Tulèar vs. Irish Irish Soft Coated Wheaten Terrier	1.017	0.541	1.911	0.9739
Coton de Tulèar vs. Jack Russell Terrier	1.704	0.841	3.452	0.2846
Coton de Tulèar vs. Labrador Retriever	3.400	1.671	6.921	0.0052
Coton de Tulèar vs. Lagotto Romagnolo	0.810	0.420	1.564	0.6447
Coton de Tulèar vs. Lapponian Herder	2.235	1.122	4.451	0.0746
Coton de Tulèar vs. Medium size Spitz	0.979	0.488	1.967	0.9720
Coton de Tulèar vs. Miniature Poodle	0.662	0.361	1.215	0.3419
Coton de Tulèar vs. Miniature Schnauzer	0.669	0.362	1.236	0.3565
Coton de Tulèar vs. Other	1.071	0.635	1.804	0.8855
Coton de Tulèar vs. Pembroke Welsh Corgi	1.074	0.485	2.378	0.9211
Coton de Tulèar vs. Shetland Sheepdog	2.163	1.129	4.146	0.0706
Coton de Tulèar vs. Spanish Water Dog	0.805	0.416	1.559	0.6366
Coton de Tulèar vs. Staffordshire Bull Terrier	1.802	0.866	3.748	0.2411
Finnish Lapponian Dog vs. Irish Soft Coated Wheaten Terrier	0.727	0.469	1.127	0.3045
Finnish Lapponian Dog vs. Miniature Poodle	0.473	0.304	0.737	0.0065
Finnish Lapponian Dog vs. Pembroke Welsh Corgi	0.768	0.381	1.549	0.5925
German Shepherd Dog vs. Finnish Lapponian Dog	1.784	1.156	2.753	0.0360
German Shepherd Dog vs. Irish Soft Coated Wheaten Terrier	1.297	0.816	2.061	0.4423
German Shepherd Dog vs. Miniature Poodle	0.844	0.540	1.320	0.5925
German Shepherd Dog vs. Pembroke Welsh Corgi	1.369	0.686	2.735	0.5390
German Shepherd Dog vs. Shetland Sheepdog	2.759	1.691	4.501	0.0011
German Shepherd Dog vs. Staffordshire Bull Terrier	2.298	1.268	4.164	0.0269
Golden Retriever vs. Finnish Lapponian Dog	0.576	0.292	1.134	0.2357
Golden Retriever vs. German Shepherd Dog	0.323	0.169	0.617	0.0046
Golden Retriever vs. Irish Soft Coated Wheaten Terrier	0.419	0.208	0.840	0.0516
Golden Retriever vs. Labrador Retriever	1.400	0.659	2.972	0.5390
Golden Retriever vs. Lagotto Romagnolo	0.333	0.162	0.686	0.0151
Golden Retriever vs. Lapponian Herder	0.920	0.435	1.947	0.8925
Golden Retriever vs. Medium size Spitz	0.403	0.185	0.877	0.0746
Golden Retriever vs. Miniature Poodle	0.273	0.137	0.542	0.0022
Golden Retriever vs. Other	0.441	0.242	0.802	0.0310
Golden Retriever vs. Pembroke Welsh Corgi	0.442	0.186	1.052	0.1605
Golden Retriever vs. Shetland Sheepdog	0.890	0.436	1.820	0.8481
Golden Retriever vs. Staffordshire Bull Terrier	0.742	0.337	1.634	0.5925
Irish Soft Coated Wheaten Terrier vs. Miniature Poodle	0.651	0.406	1.043	0.1714
Irish Soft Coated Wheaten Terrier vs. Pembroke Welsh Corgi	1.056	0.514	2.169	0.9360
Jack Russell Terrier vs. Chinese Crested Dog	0.493	0.259	0.940	0.0934
Jack Russell Terrier vs. Finnish Lapponian Dog	0.821	0.451	1.493	0.6366
Jack Russell Terrier vs. German Shepherd Dog	0.460	0.256	0.827	0.0374
Jack Russell Terrier vs. Golden Retriever	1.426	0.650	3.125	0.5390
Jack Russell Terrier vs. Irish Irish Soft Coated Wheaten Terrier	0.597	0.321	1.109	0.2242
Jack Russell Terrier vs. Labrador Retriever	1.996	0.990	4.024	0.1445
Jack Russell Terrier vs. Lagotto Romagnolo	0.475	0.249	0.909	0.0793
Jack Russell Terrier vs. Lapponian Herder	1.312	0.666	2.584	0.5827
Jack Russell Terrier vs. Medium size Spitz	0.575	0.289	1.142	0.2410
Jack Russell Terrier vs. Miniature Poodle	0.389	0.214	0.705	0.0118
Jack Russell Terrier vs. Miniature Schnauzer	0.392	0.215	0.717	0.0130
Jack Russell Terrier vs. Other	0.628	0.378	1.044	0.1695
Jack Russell Terrier vs. Pembroke Welsh Corgi	0.630	0.287	1.384	0.4111
Jack Russell Terrier vs. Shetland Sheepdog	1.269	0.669	2.407	0.5942
Jack Russell Terrier vs. Staffordshire Bull Terrier	1.057	0.513	2.179	0.9360
Labrador Retriever vs. Finnish Lapponian Dog	0.411	0.231	0.734	0.0144
Labrador Retriever vs. German Shepherd Dog	0.231	0.134	0.397	0.0011
Labrador Retriever vs. Irish Soft Coated Wheaten Terrier	0.299	0.164	0.545	0.0011
Labrador Retriever vs. Lagotto Romagnolo	0.238	0.127	0.447	0.0011
Labrador Retriever vs. Lapponian Herder	0.657	0.339	1.274	0.3708
Labrador Retriever vs. Medium size Spitz	0.288	0.144	0.576	0.0036
Labrador Retriever vs. Miniature Poodle	0.195	0.108	0.351	0.0011
Labrador Retriever vs. Other	0.315	0.194	0.511	0.0011
Labrador Retriever vs. Pembroke Welsh Corgi	0.316	0.143	0.696	0.0211
Labrador Retriever vs. Shetland Sheepdog	0.636	0.342	1.185	0.3045
Labrador Retriever vs. Staffordshire Bull Terrier	0.530	0.261	1.074	0.1751
Lagotto Romagnolo vs. Finnish Lapponian Dog	1.726	1.072	2.780	0.0796
Lagotto Romagnolo vs. German Shepherd Dog	0.968	0.587	1.595	0.9412
Lagotto Romagnolo vs. Irish Soft Coated Wheaten Terrier	1.255	0.758	2.076	0.5390
Lagotto Romagnolo vs. Lapponian Herder	2.759	1.553	4.899	0.0041
Lagotto Romagnolo vs. Medium size Spitz	1.209	0.639	2.288	0.6738
Lagotto Romagnolo vs. Miniature Poodle	0.817	0.492	1.356	0.5827
Lagotto Romagnolo vs. Other	1.322	0.883	1.979	0.3307
Lagotto Romagnolo vs. Pembroke Welsh Corgi	1.325	0.630	2.789	0.5925
Lagotto Romagnolo vs. Shetland Sheepdog	2.670	1.575	4.525	0.0029
Lagotto Romagnolo vs. Staffordshire Bull Terrier	2.224	1.189	4.159	0.0463
Lapponian Herder vs. Finnish Lapponian Dog	0.626	0.373	1.051	0.1738
Lapponian Herder vs. German Shepherd Dog	0.351	0.205	0.601	0.0011
Lapponian Herder vs. Irish Soft Coated Wheaten Terrier	0.455	0.264	0.783	0.0217
Lapponian Herder vs. Medium size Spitz	0.438	0.224	0.856	0.0559
Lapponian Herder vs. Miniature Poodle	0.296	0.172	0.511	0.0011
Lapponian Herder vs. Other	0.479	0.305	0.753	0.0093
Lapponian Herder vs. Pembroke Welsh Corgi	0.480	0.222	1.039	0.1588
Lapponian Herder vs. Shetland Sheepdog	0.968	0.550	1.703	0.9424
Lapponian Herder vs. Staffordshire Bull Terrier	0.806	0.417	1.558	0.6366
Medium size Spitz vs. Finnish Lapponian Dog	1.428	0.793	2.571	0.3969
Medium size Spitz vs. German Shepherd Dog	0.801	0.450	1.424	0.5925
Medium size Spitz vs. Irish Soft Coated Wheaten Terrier	1.038	0.564	1.912	0.9412
Medium size Spitz vs. Miniature Poodle	0.676	0.377	1.213	0.3440
Medium size Spitz vs. Other	1.093	0.666	1.794	0.8327
Medium size Spitz vs. Pembroke Welsh Corgi	1.096	0.503	2.388	0.8924
Medium size Spitz vs. Shetland Sheepdog	2.209	1.177	4.146	0.0502
Medium size Spitz vs. Staffordshire Bull Terrier	1.840	0.900	3.760	0.2102
Miniature Schnauzer vs. Chinese Crested Dog	1.256	0.730	2.162	0.5623
Miniature Schnauzer vs. Finnish Lapponian Dog	2.091	1.286	3.401	0.0153
Miniature Schnauzer vs. German Shepherd Dog	1.172	0.731	1.879	0.6332
Miniature Schnauzer vs. Golden Retriever	3.632	1.797	7.341	0.0029
Miniature Schnauzer vs. Irish Soft Coated Wheaten Terrier	1.520	0.910	2.538	0.2357
Miniature Schnauzer vs. Labrador Retriever	5.084	2.766	9.344	0.0011
Miniature Schnauzer vs. Lagotto Romagnolo	1.211	0.702	2.091	0.6230
Miniature Schnauzer vs. Lapponian Herder	3.342	1.867	5.980	0.0011
Miniature Schnauzer vs. Medium size Spitz	1.464	0.810	2.646	0.3631
Miniature Schnauzer vs. Miniature Poodle	0.990	0.611	1.604	0.9785
Miniature Schnauzer vs. Other	1.601	1.107	2.316	0.0464
Miniature Schnauzer vs. Pembroke Welsh Corgi	1.605	0.793	3.248	0.3440
Miniature Schnauzer vs. Shetland Sheepdog	3.234	1.890	5.534	0.0011
Miniature Schnauzer vs. Staffordshire Bull Terrier	2.694	1.429	5.079	0.0127
Other vs. Finnish Lapponian Dog	1.306	0.949	1.797	0.2221
Other vs. German Shepherd Dog	0.732	0.546	0.983	0.1080
Other vs. Irish Soft Coated Wheaten Terrier	0.949	0.664	1.358	0.8741
Other vs. Miniature Poodle	0.618	0.442	0.865	0.0233
Other vs. Pembroke Welsh Corgi	1.003	0.536	1.876	0.9933
Other vs. Shetland Sheepdog	2.020	1.366	2.986	0.0036
Other vs. Staffordshire Bull Terrier	1.683	1.004	2.820	0.1333
Pembroke Welsh Corgi vs. Miniature Poodle	0.617	0.307	1.240	0.3307
Rough Collie vs. Chinese Crested Dog	1.343	0.752	2.398	0.4948
Rough Collie vs. Coton de Tulèar	1.599	0.838	3.052	0.3045
Rough Collie vs. Finnish Lapponian Dog	2.236	1.360	3.677	0.0095
Rough Collie vs. German Shepherd Dog	1.254	0.795	1.977	0.5056
Rough Collie vs. Golden Retriever	3.885	1.944	7.764	0.0011
Rough Collie vs. Irish Irish Soft Coated Wheaten Terrier	1.626	0.964	2.743	0.1634
Rough Collie vs. Jack Russell Terrier	2.725	1.444	5.143	0.0121
Rough Collie vs. Labrador Retriever	5.438	2.997	9.865	0.0011
Rough Collie vs. Lagotto Romagnolo	1.296	0.743	2.258	0.5390
Rough Collie vs. Lapponian Herder	3.574	1.978	6.456	0.0011
Rough Collie vs. Medium size Spitz	1.566	0.838	2.927	0.3124
Rough Collie vs. Miniature Poodle	1.059	0.637	1.761	0.8925
Rough Collie vs. Miniature Schnauzer	1.070	0.629	1.819	0.8859
Rough Collie vs. Other	1.712	1.169	2.509	0.0260
Rough Collie vs. Pembroke Welsh Corgi	1.717	0.825	3.574	0.2993
Rough Collie vs. Shetland Sheepdog	3.459	2.002	5.975	0.0011
Rough Collie vs. Spanish Water Dog	1.288	0.737	2.252	0.5390
Rough Collie vs. Staffordshire Bull Terrier	2.882	1.516	5.475	0.0082
Shetland Sheepdog vs. Finnish Lapponian Dog	0.647	0.406	1.031	0.1611
Shetland Sheepdog vs. Irish Soft Coated Wheaten Terrier	0.470	0.287	0.771	0.0149
Shetland Sheepdog vs. Miniature Poodle	0.306	0.186	0.503	0.0011
Shetland Sheepdog vs. Pembroke Welsh Corgi	0.496	0.237	1.038	0.1588
Shetland Sheepdog vs. Staffordshire Bull Terrier	0.833	0.449	1.546	0.6738
Smooth Collie vs. Chinese Crested Dog	0.536	0.268	1.070	0.1739
Smooth Collie vs. Coton de Tulèar	0.638	0.302	1.348	0.3980
Smooth Collie vs. Finnish Lapponian Dog	0.892	0.478	1.665	0.8319
Smooth Collie vs. German Shepherd Dog	0.500	0.277	0.904	0.0746
Smooth Collie vs. Golden Retriever	1.550	0.705	3.409	0.4431
Smooth Collie vs. Irish Irish Soft Coated Wheaten Terrier	0.649	0.340	1.236	0.3440
Smooth Collie vs. Jack Russell Terrier	1.087	0.519	2.275	0.8925
Smooth Collie vs. Labrador Retriever	2.169	1.072	4.389	0.0934
Smooth Collie vs. Lagotto Romagnolo	0.517	0.264	1.011	0.1445
Smooth Collie vs. Lapponian Herder	1.426	0.707	2.874	0.4948
Smooth Collie vs. Medium size Spitz	0.625	0.301	1.297	0.3631
Smooth Collie vs. Miniature Poodle	0.422	0.224	0.795	0.0314
Smooth Collie vs. Miniature Schnauzer	0.427	0.222	0.818	0.0404
Smooth Collie vs. Other	0.683	0.399	1.168	0.3180
Smooth Collie vs. Pembroke Welsh Corgi	0.685	0.300	1.562	0.5390
Smooth Collie vs. Rough Collie	0.399	0.210	0.756	0.0228
Smooth Collie vs. Shetland Sheepdog	1.380	0.711	2.679	0.5164
Smooth Collie vs. Spanish Water Dog	0.514	0.262	1.008	0.1440
Smooth Collie vs. Staffordshire Bull Terrier	1.149	0.546	2.419	0.8284
Spanish Water Dog vs. Chinese Crested Dog	1.043	0.575	1.891	0.9408
Spanish Water Dog vs. Finnish Lapponian Dog	1.736	1.074	2.807	0.0793
Spanish Water Dog vs. German Shepherd Dog	0.973	0.589	1.609	0.9455
Spanish Water Dog vs. Golden Retriever	3.016	1.463	6.219	0.0149
Spanish Water Dog vs. Irish Irish Soft Coated Wheaten Terrier	1.262	0.760	2.096	0.5390
Spanish Water Dog vs. Jack Russell Terrier	2.116	1.105	4.053	0.0793
Spanish Water Dog vs. Labrador Retriever	4.222	2.245	7.942	0.0011
Spanish Water Dog vs. Lagotto Romagnolo	1.006	0.586	1.726	0.9905
Spanish Water Dog vs. Lapponian Herder	2.775	1.558	4.941	0.0041
Spanish Water Dog vs. Medium size Spitz	1.216	0.641	2.308	0.6649
Spanish Water Dog vs. Miniature Poodle	0.822	0.494	1.369	0.5925
Spanish Water Dog vs. Miniature Schnauzer	0.830	0.479	1.438	0.6332
Spanish Water Dog vs. Other	1.330	0.884	1.998	0.3289
Spanish Water Dog vs. Pembroke Welsh Corgi	1.333	0.632	2.812	0.5925
Spanish Water Dog vs. Shetland Sheepdog	2.686	1.580	4.564	0.0029
Spanish Water Dog vs. Staffordshire Bull Terrier	2.237	1.194	4.194	0.0459
Staffordshire Bull Terrier vs. Finnish Lapponian Dog	0.776	0.437	1.379	0.5390
Staffordshire Bull Terrier vs. Irish Soft Coated Wheaten Terrier	0.564	0.311	1.025	0.1555
Staffordshire Bull Terrier vs. Miniature Poodle	0.367	0.202	0.670	0.0077
Staffordshire Bull Terrier vs. Pembroke Welsh Corgi	0.596	0.265	1.340	0.3673
